# Supplementary material for: Ploidy Level and DNA Content of Erianthus arundinaceus as Determined by Flow Cytometry and the Association with Biological Characteristics
Source: PLoS One. 2016 Mar 24;11(3):e0151948. doi: 10.1371/journal.pone.0151948 (PMC4806844; doi:10.1371/journal.pone.0151948)
Supplement: S1 Dataset — (XLS) [file pone.0151948.s001.xls]

## Sheet: Sheet1
Number	Replication	the fluorescence value of internal standard material	the fluorescence value of sample
E1	1	53389	265408
E1	2	47909	239100
E1	3	49268	242914
E2	1	48446.5	241734
E2	2	46788	240464
E2	3	39769	200333
E3	1	52331	248857
E3	2	53496	251352
E3	3	58065.5	274278
E4	1	54148	289350
E4	2	53199	286245
E4	3	53205	288616
E5	1	47800	233874
E5	2	45510	224564
E5	3	63463	304517
E6	1	56577.5	284233
E6	2	56257.5	291322
E6	3	51084	294155
E8	1	58188.5	296518
E8	2	56840	303320
E8	3	58814	315910
E9	1	59199.5	280873
E9	2	58935	275557
E9	3	58330	276773
E10	1	68165	314710
E10	2	65292	309969
E10	3	56298	272667
E11	1	38297	184533
E11	2	41376	203866
E11	3	34383	167692
E12	1	41220.5	205774
E12	2	45455	221008
E12	3	40871	199652
E13	1	47888	228380
E13	2	46852	223343
E13	3	42306	198394
E14	1	48713	214621
E14	2	48095	218924
E14	3	54464	249095
E15	1	46306	229203
E15	2	46870	226900
E15	3	59569.5	291060
E16	1	38224.5	186035
E16	2	45518	218955
E16	3	52451	255052
E17	1	49280	233048
E17	2	52857.5	252523
E17	3	52923	255304
E18	1	51245.5	241182
E18	2	34851	154274
E18	3	41513.5	197712
E19	1	30309	145535
E19	2	38135	189956
E19	3	38697	185992
E20	1	43983	214067
E20	2	57580	267426
E20	3	44502	210598
E21	1	36918	179867
E21	2	38166.5	194690
E21	3	40512.5	205405
E22	1	47358	227815
E22	2	38901	197183
E22	3	40244	198196
E23	1	49771	261053
E23	2	37878	202340
E23	3	43837	233192
E24	1	38330	197080
E24	2	35511	183179
E24	3	43923	228060
E25	1	48036.5	236913
E25	2	45185.5	227354
E25	3	48950	245916
E26	1	36570.5	179948
E26	2	36272.5	187117
E26	3	36606	181941
E27	1	40704	190944
E27	2	43637	208079
E27	3	43992.5	208720
E28	1	41831	135388
E28	2	39598	130538
E28	3	38974	132207
E29	1	46182.5	152860
E29	2	42918	138345
E29	3	49009	154282
E30	1	42436	199224
E30	2	46104	222247
E30	3	45756	222334
E33	1	35213.5	179613
E33	2	45014	214647
E33	3	37930	191175
E35	1	40483	132017
E35	2	36583	114267
E35	3	44389	139209
E36	1	41398	208285
E36	2	45705	228940
E36	3	53573	256194
E37	1	53553	249785
E37	2	49214	226183
E37	3	49720	237432
E38	1	47397	218987
E38	2	50315	224516
E38	3	48971	231227
E39	1	47981	242808
E39	2	45609	237672
E39	3	56218	294826
E40	1	45534	229915
E40	2	43132	225013
E40	3	38733	206908
E41	1	65391	318113
E41	2	64294	317704
E41	3	52539	264492
E42	1	43602	209869
E42	2	50037	239910
E42	3	46940	229270
E43	1	31393	135422
E43	2	52958	259836
E43	3	47754.5	247434
E44	1	41666.5	227058
E44	2	48607	231241
E44	3	44485	208852
E45	1	42055	215448
E45	2	36643.5	189999
E45	3	39407	187138
E46	1	48322	213662
E46	2	40140.5	194686
E46	3	61932	285074
E47	1	47218	225392
E47	2	46594	233519
E47	3	50551.5	231865
E48	1	51817.5	244252
E48	2	49006	231297
E48	3	49430	238850
E49	1	44096	208808
E49	2	51282	234004
E49	3	57906	274266
E50	1	53879	163489
E50	2	54959	173881
E50	3	50410	174089
E51	1	44281.5	222311
E51	2	31565	189336
E51	3	41323	204690
E52	1	42316	224830
E52	2	43893	233483
E52	3	44332	232406
E53	1	41586	217282
E53	2	52640	292511
E53	3	53811.5	274657
E54	1	55587.5	270184
E54	2	48048	222975
E54	3	37561.5	169084
E55	1	51695	244005
E55	2	48743	236904
E55	3	48035	237291
E56	1	44534	245390
E56	2	44622	250360
E56	3	40563	233301
E57	1	40304.5	230876
E57	2	40316.5	211370
E57	3	55297	288266
E58	1	41423.5	238205
E58	2	51565	269906
E58	3	46377	257155
E59	1	40316.5	219148
E59	2	43831	235294
E59	3	42082	235964
