# Supplementary material for: Ploidy Level and DNA Content of Erianthus arundinaceus as Determined by Flow Cytometry and the Association with Biological Characteristics
Source: PLoS One. 2016 Mar 24;11(3):e0151948. doi: 10.1371/journal.pone.0151948 (PMC4806844; doi:10.1371/journal.pone.0151948)
Supplement: S2 Dataset — (XLS) [file pone.0151948.s002.xls]

## Sheet: Sheet1
Number	Replication	the fluorescence value of external standard material	the fluorescence value of sample
E1	1	284642	303572
E1	2	217921	229482
E1	3	284642	324717
E2	1	217921	246524
E2	2	271283	242148
E2	3	217921	218353
E3	1	284642	283458
E3	2	284642	332517
E3	3	217921	201116
E4	1	217921	181476
E4	2	284642	270907
E4	3	284642	332660
E5	1	284642	302693
E5	2	284642	318817
E5	3	273692	230916
E6	1	271283	279923
E6	2	271283	245660
E6	3	271283	262096
E8	1	284642	320087
E8	2	284642	257488
E8	3	284642	281195
E9	1	273692	300602
E9	2	271283	244610
E9	3	273693	303435
E10	1	284642	336204
E10	2	217921	191436
E10	3	284642	336874
E11	1	217921	217162
E11	2	217921	240138
E11	3	217921	203162
E12	1	217921	189621
E12	2	217921	227443
E12	3	217921	210756
E13	1	217921	217142
E13	2	217921	205056
E13	3	217921	192130
E14	1	273692	301632
E14	2	217921	193652
E14	3	271283	233743
E15	1	224317	220382
E15	2	224317	222773
E15	3	224317	233743
E16	1	224317	242834
E16	2	217921	233847
E16	3	217921	209211
E17	1	224317	194033
E17	2	217921	191059
E17	3	224317	221212
E18	1	273692	248226
E18	2	273692	245829
E18	3	273692	230989
E19	1	217921	229479
E19	2	224317	196976
E19	3	273692	257416
E20	1	217921	206804
E20	2	217921	192649
E20	3	224317	230979
E21	1	224317	224317
E21	2	224317	203967
E21	3	251601	256438
E22	1	217921	196372
E22	2	217921	227242
E22	3	273692	292288
E23	1	217921	206727
E23	2	273692	312576
E23	3	224317	226291
E24	1	224317	216484
E24	2	224317	220369
E24	3	217921	187969
E25	1	273692	254882
E25	2	273692	291810
E25	3	273692	258147
E26	1	217921	215065
E26	2	224317	195673
E26	3	224317	201609
E27	1	217921	185263
E27	2	217921	209521
E27	3	217921	189860
E28	1	224317	124832
E28	2	224317	124319
E28	3	224317	121437
E29	1	224317	157219
E29	2	217921	115968
E29	3	224317	141601
E30	1	251601	250424
E30	2	284638	252426
E30	3	217921	187642
E33	1	224317	234367
E33	2	224317	231901
E33	3	224317	207654
E35	1	224317	121396
E35	2	224317	156763
E35	3	224317	142880
E36	1	217921	235538
E36	2	217921	230290
E36	3	217921	193674
E37	1	217921	210380
E37	2	284638	273351
E37	3	217921	224322
E38	1	217921	230097
E38	2	217921	186738
E38	3	217921	195670
E39	1	217921	211752
E39	2	224317	209669
E39	3	284638	247098
E40	1	224317	199470
E40	2	224317	196858
E40	3	224317	231428
E41	1	217921	213236
E41	2	284638	263125
E41	3	217921	229834
E42	1	217921	191350
E42	2	284638	258468
E42	3	217921	215765
E43	1	199910	171076
E43	2	199910	170439
E43	3	199910	197491
E44	1	284638	252952
E44	2	217921	214422
E44	3	199910	190082
E45	1	217921	195563
E45	2	199910	194108
E45	3	217921	238589
E46	1	284638	250215
E46	2	199910	183882
E46	3	199910	192464
E47	1	284638	250321
E47	2	199910	181288
E47	3	217921	211042
E48	1	284638	279257
E48	2	284638	260632
E48	3	217921	206738
E49	1	217921	182016
E49	2	217921	200076
E49	3	217921	224130
E50	1	284638	175004
E50	2	284638	145339
E50	3	284638	157858
E51	1	284638	246120
E51	2	217921	222467
E51	3	284638	273680
E52	1	217921	213925
E52	2	284638	243253
E52	3	217921	203943
E53	1	284638	271776
E53	2	284638	257479
E53	3	284638	270053
E54	1	199910	195983
E54	2	199910	213256
E54	3	199910	214442
E55	1	251601	233725
E55	2	284638	253660
E55	3	284638	269030
E56	1	251601	236176
E56	2	251601	235415
E56	3	284638	319190
E57	1	284638	241284
E57	2	284638	266495
E57	3	284638	284176
E58	1	284638	274596
E58	2	284638	309630
E58	3	284638	284604
E59	1	284638	305826
E59	2	284638	265292
E59	3	217921	213159
