# Supplementary material for: Ploidy Level and DNA Content of Erianthus arundinaceus as Determined by Flow Cytometry and the Association with Biological Characteristics
Source: PLoS One. 2016 Mar 24;11(3):e0151948. doi: 10.1371/journal.pone.0151948 (PMC4806844; doi:10.1371/journal.pone.0151948)
Supplement: S3 Dataset — (XLS) [file pone.0151948.s003.xls]

## Sheet: Sheet1
Number	Replication	Height	Stem diameter	Leaf length	Leaf width	Tiller number	Water rate	Ploidy
E1	1	481	7.8	164	3	71	0.560714	6
E1	2	483.5	7.2	151.5	3	78	0.58	6
E1	3	444	7	164	3.5	73	0.56	6
E1	4	422	5	155.6	2.7	79	0.54	6
E1	5	461.3	5.4	167.5	2.6	71	0.55	6
E2	1	491	7.4	191	3.6	138	0.592308	6
E2	2	484	5.9	127.7	3.5	142	0.58	6
E2	3	454	6.5	124.6	3	139	0.59	6
E2	4	451	5	133.6	2.8	125	0.59	6
E2	5	455	5.2	159	3.4	130	0.57	6
E3	1	468	5.3	180	3	47	0.688889	6
E3	2	477	5.9	188	3.4	56	0.63	6
E3	3	452	5.1	191	3.4	49	0.66	6
E3	4	459	6	178.5	3.5	46	0.62	6
E3	5	431	6.1	200	3.9	52	0.66	6
E4	1	404.5	5.2	163.2	3.5	88	0.5625	6
E4	2	412.5	4.7	132.4	2.4	94	0.55	6
E4	3	398.2	4.9	144.2	1.9	89	0.56	6
E4	4	334.7	4.6	100.2	2.3	86	0.58	6
E4	5	350	5.4	118	2.2	79	0.57	6
E5	1	423	5.3	185.5	2.4	178	0.581818	6
E5	2	409	5.2	149	2.6	168	0.58	6
E5	3	434	6.2	185	1.9	182	0.53	6
E5	4	390	4.8	171	2	175	0.54	6
E5	5	427	6.2	115.5	3	169	0.55	6
E6	1	477	6	165.5	3.4	77	0.566667	6
E6	2	403	5.9	189.5	3.1	79	0.58	6
E6	3	410	6	205	2.9	74	0.57	6
E6	4	438	6	174	3.7	69	0.53	6
E6	5	495	5.2	158	3.8	72	0.58	6
E8	1	473	4.4	147.5	2.3	115	0.5	6
E8	2	381	4.4	133.4	2.2	112	0.52	6
E8	3	464	4.2	153	2.1	119	0.51	6
E8	4	401	4.4	148.5	2.2	118	0.49	6
E8	5	437	4.4	139	2.6	113	0.53	6
E9	1	379	3.4	133	2.1	110	0.585714	6
E9	2	405	3.9	141.5	2.3	108	0.57	6
E9	3	399	3.6	148	2.2	115	0.56	6
E9	4	404.5	3.7	147	2.2	119	0.56	6
E9	5	392	3.7	141.5	2.1	112	0.55	6
E10	1	418	5.5	197.5	2.6	46	0.6	6
E10	2	490	5.4	183.6	2.8	45	0.62	6
E10	3	377	5.4	203.2	2.4	46	0.63	6
E10	4	355	4.4	178.6	2.3	43	0.59	6
E10	5	407	4.6	198.5	2.8	48	0.59	6
E11	1	374	5.3	169	3.8	34	0.5375	6
E11	2	395	5.7	157	4.1	40	0.54	6
E11	3	422	5.9	138.6	3.5	36	0.5	6
E11	4	422	5.4	140	3.2	30	0.5	6
E11	5	409	5.9	150	3.4	38	0.58	6
E12	1	515	6.4	216	5.4	68	0.61875	6
E12	2	482	5.8	206	5.1	65	0.62	6
E12	3	455	6.9	204	5.6	65	0.59	6
E12	4	534	6.9	218	5.2	70	0.63	6
E12	5	519	6.7	188	5.9	68	0.63	6
E13	1	493	5.8	164	5.4	83	0.571429	6
E13	2	554	6.1	167	5.5	85	0.53	6
E13	3	570	6.6	177	5.1	80	0.53	6
E13	4	539	5.8	158.5	5.9	78	0.58	6
E13	5	506	6.4	173	6.1	86	0.54	6
E14	1	482	6.1	164	4.6	99	0.569231	6
E14	2	520	7.3	157	4.9	102	0.6	6
E14	3	460	6.5	177	5.1	95	0.62	6
E14	4	443	6.8	141.5	4.6	97	0.62	6
E14	5	466	7.4	180	5.1	103	0.59	6
E15	1	376	5.5	178	2	149	0.618182	6
E15	2	392	4.6	165	1.7	160	0.62	6
E15	3	389	5.3	170	1.5	158	0.58	6
E15	4	255	4	128	1.6	147	0.65	6
E15	5	287	4.7	159	2	149	0.63	6
E16	1	346	5	187	3.6	105	0.542857	6
E16	2	351	5.5	182	3	110	0.6	6
E16	3	340	5.3	168	2.6	112	0.6	6
E16	4	303	5	157	3	98	0.58	6
E16	5	312	4.9	186	3.1	103	0.59	6
E17	1	533.4	6.9	192.5	4.4	55	0.547826	6
E17	2	563.3	7.5	204.5	4.9	53	0.55	6
E17	3	534.6	7.4	202.2	4.5	60	0.53	6
E17	4	548.3	7.7	198.4	5.2	51	0.59	6
E17	5	512.5	7.2	214.3	4.3	58	0.54	6
E18	1	522	5.1	207.2	3.6	122	0.552632	6
E18	2	535.6	6.8	213.5	4.4	118	0.58	6
E18	3	513.4	5.1	209	4	126	0.53	6
E18	4	532.5	5.2	214.5	3.9	123	0.55	6
E18	5	557	6.6	220.9	4.2	127	0.54	6
E19	1	475.2	6.8	182.4	3.4	80	0.621429	6
E19	2	430.5	6.7	195	2.8	78	0.63	6
E19	3	489	5.1	206.6	3.6	84	0.65	6
E19	4	477.2	6.6	194.2	3.9	75	0.62	6
E19	5	491.3	5.2	207	3.4	73	0.62	6
E20	1	454	5.9	180.5	3.7	76	0.54375	6
E20	2	437.2	5.5	172	2.8	77	0.5	6
E20	3	455	5.3	173	3.3	79	0.53	6
E20	4	457.5	5	158	3.7	70	0.53	6
E20	5	414.5	5.9	170	3.5	72	0.58	6
E21	1	494	9.7	220	3.4	126	0.676	6
E21	2	447.2	8.5	168	3.8	119	0.65	6
E21	3	489.2	8.7	224	3.7	128	0.62	6
E21	4	396.7	8.1	227	3.9	117	0.63	6
E21	5	452	8.3	199	3.8	130	0.66	6
E22	1	481.5	5.4	217.6	3.3	95	0.571429	6
E22	2	459.1	5.2	223.6	3	96	0.58	6
E22	3	446.5	5.3	223.9	3.1	90	0.57	6
E22	4	433.3	5	221.5	2.9	98	0.53	6
E22	5	468.5	5	197.2	2.7	93	0.57	6
E23	1	467.2	6.6	169.5	3.8	160	0.521429	6
E23	2	481.2	6	187.5	3.9	159	0.55	6
E23	3	472.5	5.3	184	3.9	156	0.54	6
E23	4	457.5	5.8	181.6	3.9	153	0.58	6
E23	5	465.9	5.6	189	4.1	164	0.58	6
E24	1	445.6	6.4	195	3.9	45	0.58125	6
E24	2	521.4	5.7	186	3.7	42	0.54	6
E24	3	568	6.7	191.5	4.6	48	0.6	6
E24	4	505.7	6.5	184.4	4.4	52	0.51	6
E24	5	471	5.8	192.2	4.1	49	0.52	6
E25	1	504	7.2	200	4.4	140	0.59375	6
E25	2	447.6	6.2	196.4	4.1	145	0.58	6
E25	3	416	6.7	197.4	4.2	143	0.57	6
E25	4	489	6.5	201.9	4.3	150	0.58	6
E25	5	506	6.7	191	4.3	152	0.56	6
E26	1	421.5	5.8	170	3.9	67	0.54	6
E26	2	461	6.3	162	4.2	63	0.55	6
E26	3	400	5.8	178.5	3.8	69	0.53	6
E26	4	441.5	5.9	165.7	4.2	60	0.55	6
E26	5	455	5.1	180	4.1	63	0.59	6
E27	1	553	5.9	191	4.9	88	0.58	6
E27	2	535	7.4	185.5	4.8	92	0.55	6
E27	3	495	6.4	198	5.3	94	0.53	6
E27	4	508	6.2	205	5.2	88	0.57	6
E27	5	527	6.9	205.5	4.9	98	0.54	6
E30	1	560	5.5	207.2	4	147	0.553333	6
E30	2	571	6	181	4.2	145	0.51	6
E30	3	530.5	5.5	170	4.1	150	0.52	6
E30	4	594	6.2	170.2	4	156	0.55	6
E30	5	540	5.3	184	3.8	149	0.56	6
E33	1	405.5	5.8	178.2	3.2	146	0.6	6
E33	2	385.9	5.6	178.3	3.7	148	0.58	6
E33	3	439.4	5.7	179.2	3.6	152	0.63	6
E33	4	458.6	5.4	151.2	2.6	140	0.64	6
E33	5	422.9	5.6	151.9	2.9	138	0.55	6
E36	1	408.9	4.5	191	2.5	65	0.6	6
E36	2	385.7	5	170.5	2.7	60	0.64	6
E36	3	415.8	5.1	211.1	1.9	69	0.63	6
E36	4	395	4.4	190	2.9	66	0.57	6
E36	5	412	4.2	174	3.1	65	0.59	6
E37	1	412	6.5	228	3.5	368	0.664286	6
E37	2	388	6.7	212	3.1	329	0.63	6
E37	3	375	5.7	265	3.3	346	0.63	6
E37	4	314	7.7	218.5	3.4	370	0.65	6
E37	5	339	6	219	3.2	320	0.61	6
E38	1	379	4.9	178	2.9	53	0.655556	6
E38	2	338	5.5	198	2.5	50	0.69	6
E38	3	435	5.2	181	2.9	58	0.59	6
E38	4	352.2	5.3	179	2.3	49	0.61	6
E38	5	330	5.7	195	2.7	59	0.66	6
E39	1	330	5.3	169	2.2	152	0.592308	6
E39	2	456	5.3	202	2.1	158	0.53	6
E39	3	432	5.3	206	2.5	149	0.59	6
E39	4	411	4.5	205	2.7	156	0.53	6
E39	5	404	4.9	198	2.4	156	0.55	6
E40	1	472.5	7.2	191.5	4.3	86	0.566667	6
E40	2	477	6.9	185	3.9	89	0.52	6
E40	3	425	6.9	192	4.2	87	0.55	6
E40	4	467	7.6	194	4.4	80	0.53	6
E40	5	456	6.6	149	4.3	83	0.53	6
E41	1	416	6.4	178	3.8	57	0.805556	6
E41	2	386	6.1	178	3.4	60	0.69	6
E41	3	388	6.4	169	2.4	63	0.75	6
E41	4	369	6.6	161	3.1	52	0.74	6
E41	5	336	5.6	186	2.6	53	0.69	6
E42	1	365	6.3	180	3.1	110	0.553846	6
E42	2	427	5.9	199	3	116	0.56	6
E42	3	440	6.6	193	2.8	113	0.55	6
E42	4	438	6.2	210	3.4	108	0.51	6
E42	5	416	5.8	204	2.8	115	0.56	6
E43	1	357	5.7	178	3.8	114	0.527778	6
E43	2	370	6.1	184	3.2	122	0.54	6
E43	3	382	6.3	151	2.9	111	0.53	6
E43	4	397	5.6	172.5	3.7	119	0.53	6
E43	5	372	5.4	161	3.6	112	0.51	6
E44	1	390.3	6.8	196	4	148	0.65	6
E44	2	385	6.6	164	4.4	132	0.63	6
E44	3	427	6.9	192	3.4	145	0.68	6
E44	4	401.5	6.7	180.5	4.4	135	0.6	6
E44	5	422	6.5	170	3.4	136	0.6	6
E45	1	457	6.2	199	3.6	131	0.615789	6
E45	2	451	6.3	204	3.9	128	0.64	6
E45	3	452	6.7	208.5	3.5	133	0.6	6
E45	4	473.5	6.1	185	3.5	140	0.62	6
E45	5	472	6.4	202	2.9	135	0.65	6
E46	1	370	5.3	158	3.7	123	0.566667	6
E46	2	369	6.1	207	4.4	118	0.5	6
E46	3	322	5.2	174	3.6	130	0.52	6
E46	4	320	6.1	176	3.3	119	0.57	6
E46	5	351	5.4	165	3.1	124	0.56	6
E47	1	470	7.5	189	4.6	83	0.64	6
E47	2	450.5	6.9	213.5	4.2	78	0.62	6
E47	3	452.5	6.9	220	4.4	79	0.62	6
E47	4	491.9	7.5	195	5.2	77	0.69	6
E47	5	473.3	7.4	220.5	3.9	77	0.68	6
E48	1	477	7.2	147.1	4.1	93	0.615385	6
E48	2	411	7.1	177.6	4.4	99	0.6	6
E48	3	464	6.7	143	3.9	91	0.63	6
E48	4	419	7	180	3.7	89	0.62	6
E48	5	481	7.2	150.6	4.2	95	0.64	6
E49	1	437.2	5.4	154	2.3	184	0.611111	6
E49	2	436.8	5	169	2.8	169	0.62	6
E49	3	467	5	143	2.9	177	0.62	6
E49	4	451.6	5.4	142	3.9	179	0.6	6
E49	5	442	5.4	151	2.7	184	0.67	6
E51	1	389	6	170.5	4.1	65	0.58	6
E51	2	445.5	5	170	3.2	66	0.53	6
E51	3	505	6	173.2	4.5	58	0.53	6
E51	4	468	6.5	155.2	3.5	63	0.56	6
E51	5	456.2	6.2	140.1	4.3	69	0.54	6
E52	1	422	4.6	167.5	3	105	0.625	6
E52	2	386	5.6	152.6	2.9	106	0.63	6
E52	3	377	5	130	3	110	0.64	6
E52	4	408.5	4.5	123.5	2.7	99	0.64	6
E52	5	334	4.5	171	2.8	118	0.68	6
E53	1	407	6	151	4.3	125	0.533333	6
E53	2	422	5.7	198	3.7	132	0.55	6
E53	3	382	5.9	168	3.6	133	0.58	6
E53	4	451	6.3	164	3.9	120	0.58	6
E53	5	412	6.9	155	4	129	0.5	6
E54	1	337	4	181	2.2	54	0.5875	6
E54	2	405	5	166	3	56	0.58	6
E54	3	406	4.5	162	2.8	49	0.54	6
E54	4	369	4.7	175.5	3	61	0.5	6
E54	5	433	5.1	142	3.3	53	0.52	6
E55	1	468	6.3	160	3.1	76	0.508333	6
E55	2	470	6.5	151	3.9	77	0.56	6
E55	3	467.2	6.5	161	3.1	76	0.59	6
E55	4	474	6.4	170	3.2	79	0.54	6
E55	5	473	5.5	133	2.8	72	0.5	6
E56	1	610	7	179	3.5	90	0.638889	6
E56	2	562	7.2	197	5	95	0.59	6
E56	3	526	5	193	4	96	0.68	6
E56	4	547	7	175	4.3	88	0.68	6
E56	5	523	6.1	191	4	91	0.57	6
E57	1	375	5.8	184	3	101	0.509091	6
E57	2	396.6	7	168	3.8	97	0.49	6
E57	3	400	7	162.3	3.4	92	0.48	6
E57	4	416	5	206.7	2.5	110	0.53	6
E57	5	358	5.4	197	3.2	114	0.54	6
E58	1	427	5.4	169.8	2.6	75	0.76	6
E58	2	414	5.2	161	2.8	78	0.69	6
E58	3	442	5.8	182.2	3	68	0.67	6
E58	4	398.5	5.7	172.6	2.6	80	0.7	6
E58	5	385	4.9	168	2.5	75	0.56	6
E59	1	396.6	5.2	145.5	4	75	0.566667	6
E59	2	413	5.5	131	4	75	0.53	6
E59	3	449	5.1	180.1	3.6	77	0.55	6
E59	4	412	5.2	186.6	4	73	0.51	6
E59	5	413.2	6	155.6	4.1	69	0.52	6
E28	1	484	4.6	195	2.9	77	0.556667	4
E28	2	466	4.7	171	2.6	80	0.59	4
E28	3	472	5.1	192	2.7	79	0.6	4
E28	4	470	5.4	182	2.7	70	0.55	4
E28	5	453	4.4	183.5	2.2	83	0.52	4
E29	1	349	4.6	176	2.8	71	0.518182	4
E29	2	361	4.9	175	2.9	69	0.54	4
E29	3	377.5	5.4	181	2.7	70	0.57	4
E29	4	409	4.9	197	3.6	75	0.53	4
E29	5	359	4.8	185	2.9	68	0.58	4
E35	1	279	3.6	129	2.1	104	0.666667	4
E35	2	276	3.6	130	1.7	90	0.69	4
E35	3	278	3.4	110	2.1	95	0.59	4
E35	4	270	3.4	103	1.45	98	0.64	4
E35	5	255	3.7	121	1.8	110	0.67	4
E50	1	270	2.7	143	1.1	17	0.7	4
E50	2	229	3.2	163	1.1	25	0.68	4
E50	3	236	2.9	168.5	1.1	23	0.69	4
E50	4	201	2.4	107	0.9	29	0.72	4
E50	5	237	3.3	152	1.2	18	0.68	4
