# Supplementary material for: Ploidy Level and DNA Content of Erianthus arundinaceus as Determined by Flow Cytometry and the Association with Biological Characteristics
Source: PLoS One. 2016 Mar 24;11(3):e0151948. doi: 10.1371/journal.pone.0151948 (PMC4806844; doi:10.1371/journal.pone.0151948)
Supplement: S4 Dataset — (XLS) [file pone.0151948.s004.xls]

## Sheet: Sheet1
Number	Replication	DNA content	Cellulose	Hemicellulose	Lignin	Ash	Ploidy
E1	1	7.41766	41.7712	25.5361	12.4541	5.621	6
E1	2	7.44672	39.9076	28.0679	12.8313	4.7483	6
E1	3	7.35684	38.4133	29.5901	12.3696	4.55803	6
E2	1	7.44525	40.9266	28.6201	12.2573	5.47066	6
E2	2	7.66866	42.3324	27.5399	12.3376	5.88571	6
E2	3	7.51643	41.6339	25.873	12.4874	5.55302	6
E3	1	7.09569	40.7265	30.8424	10.407	6.63752	6
E3	2	7.01074	39.9289	25.543	9.09786	7.24439	6
E3	3	7.04817	37.9273	27.8984	8.20581	7.17187	6
E4	1	7.97342	39.4372	28.7844	11.7383	5.32021	6
E4	2	8.02857	38.5076	30.5389	11.3784	5.25025	6
E4	3	8.09416	39.8907	27.7151	11.9711	5.31617	6
E5	1	7.30057	37.6668	32.9209	10.9254	5.27202	6
E5	2	7.3627	40.665	27.5673	12.338	5.32968	6
E5	3	7.1597	39.6379	29.0626	11.9244	5.26301	6
E6	1	7.49608	41.0548	31.2128	13.2949	4.82162	6
E6	2	7.72675	42.0585	29.3249	13.8252	4.8027	6
E6	3	8.59202	41.1402	31.7213	13.3168	4.83553	6
E8	1	7.60357	37.3398	33.0649	10.7258	5.29603	6
E8	2	7.96251	37.5981	30.5221	10.9102	5.25925	6
E8	3	8.01467	39.5537	30.8567	11.7888	5.32533	6
E9	1	7.07939	35.0839	35.9948	8.1329	6.27268	6
E9	2	6.97657	39.3634	32.5199	10.4522	6.15297	6
E9	3	7.08004	41.9104	24.9567	11.6817	6.18233	6
E10	1	6.88896	36.3239	32.9895	10.5318	5.08673	6
E10	2	7.08373	37.0405	31.4261	10.9385	5.05448	6
E10	3	7.22676	37.0251	31.9194	10.9249	5.05841	6
E11	1	7.18974	38.8333	30.0739	8.09677	7.54658	6
E11	2	7.35193	30.3593	41.4776	4.04233	7.42485	6
E11	3	7.27736	39.7044	29.3967	8.5312	7.54733	6
E12	1	7.44871	40.5964	30.7824	11.8503	5.63191	6
E12	2	7.25486	40.3658	25.5897	11.7571	5.61717	6
E12	3	7.28892	39.1289	29.6068	10.7993	5.8434	6
E13	1	7.11599	38.8494	28.0232	11.3064	5.41219	6
E13	2	7.11292	40.3737	29.7475	11.9162	5.51374	6
E13	3	6.9973	41.1989	29.7835	12.019	5.72025	6
E14	1	6.57402	38.3126	27.6727	10.3403	5.87731	6
E14	2	6.79201	39.1296	26.2239	10.8991	5.77713	6
E14	3	6.82432	36.5349	30.172	9.64118	5.75084	6
E15	1	7.38562	39.5709	24.4432	10.2863	6.33276	6
E15	2	7.22343	38.6416	26.4332	9.70724	6.40901	6
E15	3	7.29058	36.4737	29.0893	8.44071	6.53074	6
E16	1	7.26201	37.9378	28.0046	12.1831	4.52382	6
E16	2	7.17754	38.6099	27.6253	12.3885	4.61094	6
E16	3	7.25568	38.0527	28.2525	11.9831	4.69545	6
E17	1	7.05632	39.1009	28.8277	12.4273	4.74872	6
E17	2	7.1285	38.6528	30.7977	12.0737	4.83511	6
E17	3	7.19808	38.5816	30.9849	12.0295	4.84083	6
E18	1	7.02252	41.1209	26.1236	13.4233	4.7581	6
E18	2	6.60511	39.2114	30.5396	12.3385	4.8448	6
E18	3	7.10636	37.14	34.2951	11.1531	4.94458	6
E19	1	7.16473	41.1623	26.9512	12.826	5.1701	6
E19	2	7.43247	40.2674	29.0046	12.5072	5.08431	6
E19	3	7.1717	43.2964	24.3777	13.7279	5.28015	6
E20	1	7.26221	37.2738	28.9677	10.8102	5.21776	6
E20	2	6.93004	37.7571	29.3027	11.1949	5.12242	6
E20	3	7.06118	37.1849	28.9811	10.8768	5.14374	6
E21	1	7.26971	39.1909	29.5516	9.79921	6.53081	6
E21	2	7.61141	42.0273	23.9015	11.2001	6.54238	6
E21	3	7.56529	38.9062	28.936	9.57385	6.58616	6
E22	1	7.17782	38.9333	30.6345	8.39654	7.38007	6
E22	2	7.56332	39.6063	28.3776	9.13598	7.11142	6
E22	3	7.34846	41.6408	26.2652	10.1012	7.14612	6
E23	1	7.82629	39.0052	28.4179	12.0266	4.98401	6
E23	2	7.97072	38.3928	29.3207	11.7361	4.97351	6
E23	3	7.93737	39.2312	27.1008	12.0982	5.01159	6
E24	1	7.67196	36.521	29.0489	11.8795	4.25398	6
E24	2	7.69691	36.0104	32.7554	11.7329	4.18153	6
E24	3	7.74747	35.8507	30.2125	11.6651	4.17345	6
E25	1	7.35904	39.0192	28.0279	9.21388	6.86381	6
E25	2	7.50769	39.6018	27.51	9.571	6.81993	6
E25	3	7.49614	38.0572	28.4894	10.3776	5.76736	6
E26	1	7.34209	38.2589	28.541	11.0379	5.39437	6
E26	2	7.69732	38.2018	27.6632	10.8818	5.47937	6
E26	3	7.41621	39.1857	26.9291	11.2509	5.56126	6
E27	1	6.99957	39.2255	27.9521	13.5411	4.04773	6
E27	2	7.11504	41.0786	26.3532	14.1707	4.24571	6
E27	3	7.07928	41.0338	25.8282	14.1361	4.25386	6
E30	1	7.00503	38.5422	28.9713	9.9789	6.19479	6
E30	2	7.19285	38.6709	29.4361	9.95155	6.2559	6
E30	3	7.25038	40.0948	26.2732	10.5507	6.3311	6
E33	1	7.61084	39.7277	29.378	11.1751	5.79247	6
E33	2	7.1151	39.7213	27.5813	11.3341	5.68436	6
E33	3	7.52059	41.0149	27.9516	11.8899	5.74503	6
E36	1	7.50728	41.1441	26.8219	11.2566	6.21033	6
E36	2	7.47415	41.1162	27.7133	11.1418	6.27749	6
E36	3	7.13554	40.1208	28.6123	10.6661	6.26286	6
E37	1	6.95963	37.1709	29.0028	10.4359	5.43301	6
E37	2	6.85765	41.711	27.4507	12.9189	5.2911	6
E37	3	7.12544	38.6926	30.393	11.3217	5.34971	6
E38	1	6.894	38.8289	27.608	9.70029	6.4761	6
E38	2	6.65814	38.05	28.3211	9.11355	6.60763	6
E38	3	7.04536	37.2115	27.9382	9.64295	5.97518	6
E39	1	7.55088	37.8455	26.2011	10.828	5.39651	6
E39	2	7.77554	36.2692	28.4553	9.91539	5.47945	6
E39	3	7.82518	38.7018	25.6103	11.2054	5.43029	6
E40	1	7.53417	38.6886	25.7736	10.9818	5.57496	6
E40	2	7.78416	37.2058	28.9725	10.3359	5.51132	6
E40	3	7.97078	38.2243	28.1353	10.7652	5.5646	6
E41	1	7.25884	37.5623	27.4758	9.99036	5.8605	6
E41	2	7.37319	39.9891	27.1557	10.3899	6.40311	6
E41	3	7.51162	40.123	28.9746	12.1107	5.30054	6
E42	1	7.182	41.3292	31.8475	12.0032	5.77423	6
E42	2	7.1542	38.0731	27.7262	10.6621	5.58297	6
E42	3	7.28799	37.8939	28.1111	10.6027	5.56284	6
E43	1	6.43665	38.6362	28.4187	11.8414	4.98444	6
E43	2	7.32103	38.2853	29.6011	11.7575	4.92341	6
E43	3	7.73125	37.8203	30.0616	11.4131	4.998	6
E44	1	8.1312	35.8126	33.3856	10.2513	5.10335	6
E44	2	7.09855	37.6631	31.5408	11.0636	5.17861	6
E44	3	7.00533	37.3163	34.3028	11.0727	5.05695	6
E45	1	7.64414	37.1062	27.8714	9.66523	5.92523	6
E45	2	7.73674	36.3199	31.129	9.58458	5.71689	6
E45	3	7.08588	37.0095	28.8208	9.81365	5.79405	6
E46	1	6.59762	36.254	31.401	9.68233	5.62977	6
E46	2	7.23693	38.7298	27.34	10.9146	5.63348	6
E46	3	6.86825	37.0688	30.2529	10.0137	5.68047	6
E47	1	7.12252	40.607	26.2491	14.8093	3.66277	6
E47	2	7.47818	40.0725	26.9132	13.8393	4.13124	6
E47	3	6.84392	35.5212	26.8373	17.722	0.0257378	6
E48	1	7.0334	36.1007	35.2738	10.9598	4.72698	6
E48	2	7.04246	41.5637	26.9887	13.6176	4.77619	6
E48	3	7.21005	36.3904	31.274	11.1257	4.713	6
E49	1	7.06563	39.484	30.0699	9.86663	6.58357	6
E49	2	6.80867	41.0029	29.3199	10.5377	6.64248	6
E49	3	7.06726	41.2861	28.5327	10.6408	6.66819	6
E51	1	7.49104	35.6203	35.074	9.25737	5.70183	6
E51	2	8.95017	39.756	29.1309	11.2935	5.72301	6
E51	3	7.39109	39.9974	28.723	11.1835	5.87682	6
E52	1	7.92781	37.6404	31.7609	10.5676	5.50175	6
E52	2	7.93713	39.766	30.2996	11.6894	5.46239	6
E52	3	7.82229	37.7069	32.2654	10.6345	5.4793	6
E53	1	7.79615	43.2658	27.1138	14.3866	4.83089	6
E53	2	8.29144	41.7393	28.7777	13.9291	4.62701	6
E53	3	7.61587	44.5019	25.7321	14.9549	4.86405	6
E54	1	7.25249	37.6618	29.6617	11.4144	4.94435	6
E54	2	6.92444	36.6433	30.7364	10.9683	4.90219	6
E54	3	6.71681	36.4979	30.3186	10.7517	4.99814	6
E55	1	7.04294	34.7221	34.1912	10.4419	4.61275	6
E55	2	7.2521	36.208	31.4083	11.4876	4.41093	6
E55	3	7.37101	37.6099	29.5961	12.2104	4.39633	6
E56	1	8.22184	41.9113	27.807	13.7736	4.78804	6
E56	2	8.37182	42.0401	28.0768	14.2577	4.50819	6
E56	3	8.58204	41.1234	28.932	13.2043	4.90493	6
E57	1	8.5473	37.4884	30.5013	13.3471	3.59804	6
E57	2	7.82284	38.5011	29.5348	13.9104	3.56009	6
E57	3	7.77851	37.6259	30.9514	13.2973	3.6771	6
E58	1	8.58041	39.1118	29.1251	11.9853	5.04704	6
E58	2	7.81017	40.7381	27.7468	12.0409	5.55207	6
E58	3	8.27363	39.493	29.405	11.4747	5.51453	6
E59	1	8.1107	36.5233	30.2184	11.1511	4.74037	6
E59	2	8.01001	35.2936	29.4255	10.6245	4.68156	6
E59	3	8.36668	36.3567	30.5277	11.005	4.78219	6
E28	1	4.8293	39.4129	24.0904	10.6724	6.02265	4
E28	2	4.91889	39.6402	23.7534	10.8987	5.94762	4
E28	3	5.06155	41.4123	24.4343	9.01737	7.7925	4
E29	1	4.93877	41.5627	26.8012	13.7308	4.70037	4
E29	2	4.80981	39.815	28.6506	13.0117	4.59721	4
E29	3	4.69724	42.2658	26.1782	13.5611	5.04789	4
E35	1	4.86587	40.8379	27.0402	11.5041	5.94322	4
E35	2	4.66064	40.7954	27.2427	11.5047	5.92864	4
E35	3	4.67946	41.4771	27.1072	11.8342	5.93623	4
E50	1	4.52765	43.1569	28.4376	14.9672	4.40749	4
E50	2	4.72082	43.6399	26.6989	15.3735	4.29764	4
E50	3	5.15298	42.8777	28.0374	14.8113	4.41834	4
